# Supplementary material for: Characterization of Bioactive Phenolics and Antioxidant Capacity of Edible Bean Extracts of 50 Fabaceae Populations Grown in Thailand
Source: Foods. 2021 Dec 16;10(12):3118. doi: 10.3390/foods10123118 (PMC8700874; doi:10.3390/foods10123118)
Supplement: Supplementary file 1 [file foods-10-03118-s001.zip]

Archive with 1 entries (1 files):
- foods-1485483-supplementary.pdf
